# Supplementary material for: Nonstoichiometry, Defect Chemistry and Oxygen Transport in Fe-Doped Layered Double Perovskite Cobaltite PrBaCo2−xFexO6−δ (x = 0–0.6) Membrane Materials
Source: Membranes (Basel). 2022 Nov 28;12(12):1200. doi: 10.3390/membranes12121200 (PMC9783566; doi:10.3390/membranes12121200)
Supplement: Supplementary file 1 [file membranes-12-01200-s001.zip]

Archive with 1 entries (1 files):
- membranes-2038876-supplementary.pdf
